# Supplementary material for: Clock Gene Variants Are Associated with Energy and Macronutrient Intake in Early Childhood and Adulthood
Source: Nutrients. 2026 Jun 12;18(12):1906. doi: 10.3390/nu18121906 (PMC13305929; doi:10.3390/nu18121906)
Supplement: Supplementary file 1 [file nutrients-18-01906-s001.zip]

Archive with 1 entries (1 files):
- nutrients-4331835-supplementary.pdf
